# Supplementary material for: Voltammetric Sensor Based on the Combination of Tin and Cerium Dioxide Nanoparticles with Surfactants for Quantification of Sunset Yellow FCF
Source: Sensors (Basel). 2024 Jan 31;24(3):930. doi: 10.3390/s24030930 (PMC10857103; doi:10.3390/s24030930)
Supplement: Supplementary file 1 [file sensors-24-00930-s001.zip]

Archive with 1 entries (1 files):
- sensors-2848047-supplementary.pdf
